# Supplementary material for: PD-L1-Mediated Immunosuppression in Oral Squamous Cell Carcinoma: Relationship With Macrophage Infiltration and Epithelial to Mesenchymal Transition Markers
Source: Front Immunol. 2021 Sep 6;12:693881. doi: 10.3389/fimmu.2021.693881 (PMC8450501; doi:10.3389/fimmu.2021.693881)
Supplement: Supplementary Table 1 — The Clinicopathological data of patients. [file Table_1.xlsx]

## Sheet: SupTable1
Sample	OS.time	OS	Age	Gender	T	N	M	Stage	Grade
TCGA-BA-5151-01A-01R-1436-07	722	0	72	MALE	T4	N0	NA	IV	G1
TCGA-BA-5558-01A-01R-1514-07	1995	0	65	MALE	NA	NA	NA	NA	G1
TCGA-BA-7269-01A-11R-2016-07	1273	0	61	MALE	T2	N1	NA	III	G1
TCGA-BA-A6DB-01A-11R-A30B-07	216	0	24	FEMALE	T1	N0	M0	I	G1
TCGA-C9-A47Z-01A-11R-A24H-07	191	1	72	FEMALE	T2	N1	M0	III	G1
TCGA-C9-A480-01A-12R-A24H-07	386	0	45	FEMALE	T3	N0	M0	III	G1
TCGA-CN-5373-01A-01R-1436-07	1584	0	55	FEMALE	T1	N0	NA	I	G1
TCGA-CQ-7063-01A-11R-2403-07	2133	0	59	FEMALE	T1	NA	M0	I	G1
TCGA-CR-7367-01A-11R-2016-07	1440	0	52	MALE	T4	N1	M0	IV	G1
TCGA-CR-7372-01A-11R-2016-07	759	0	45	MALE	T1	N0	M0	I	G1
TCGA-CR-7386-01A-11R-2016-07	1430	0	69	MALE	T4	N2	M0	IV	G1
TCGA-CR-7391-01A-11R-2016-07	913	0	36	FEMALE	T1	N0	M0	I	G1
TCGA-CR-7392-01A-11R-2016-07	1425	0	67	FEMALE	T3	N2	M0	IV	G1
TCGA-CV-6436-01A-11R-1686-07	1899	0	62	MALE	T4	N0	NA	IV	G1
TCGA-CV-6938-01A-11R-1915-07	144	1	87	MALE	T2	NA	NA	II	G1
TCGA-CV-6952-01A-11R-1915-07	185	1	65	FEMALE	T3	N2	NA	IV	G1
TCGA-CV-6953-01A-11R-1915-07	1641	1	80	FEMALE	T3	N0	NA	III	G1
TCGA-CV-7183-01A-11R-2016-07	3981	0	53	MALE	T2	N0	NA	II	G1
TCGA-CV-7263-01A-11R-2016-07	560	1	64	MALE	T2	NA	NA	II	G1
TCGA-CV-7411-01A-11R-2081-07	2717	1	64	FEMALE	T4	N0	NA	IV	G1
TCGA-CV-7423-01A-11R-2081-07	3059	1	65	MALE	T2	NA	NA	II	G1
TCGA-CV-7425-01A-11R-2081-07	1718	1	77	FEMALE	T3	NA	NA	III	G1
TCGA-CV-7427-01A-11R-2081-07	4760	1	73	FEMALE	T2	NA	NA	II	G1
TCGA-CV-7432-01A-11R-2132-07	2570	1	79	MALE	T2	N0	NA	II	G1
TCGA-CV-A45Q-01A-11R-A24H-07	5152	1	69	FEMALE	NA	NA	NA	NA	G1
TCGA-CV-A45R-01A-11R-A24H-07	5480	0	46	MALE	T2	N1	M0	III	G1
TCGA-CV-A45U-01A-12R-A24H-07	1079	1	59	MALE	T4	N2	M0	IV	G1
TCGA-CV-A45V-01A-21R-A24Z-07	32	1	87	FEMALE	T4	N0	M0	IV	G1
TCGA-CV-A465-01A-11R-A266-07	215	1	24	MALE	T3	N0	M0	III	G1
TCGA-CV-A6JN-01A-11R-A31N-07	906	0	53	MALE	NA	NA	NA	NA	G1
TCGA-CV-A6JY-01A-11R-A31N-07	646	0	69	MALE	T4	N0	M0	IV	G1
TCGA-CV-A6K2-01A-11R-A31N-07	317	1	79	MALE	T4	N0	M0	IV	G1
TCGA-F7-8489-01A-31R-2403-07	658	0	48	MALE	T2	N0	M0	II	G1
TCGA-F7-A50G-01A-11R-A266-07	616	0	66	MALE	T3	N1	M0	III	G1
TCGA-F7-A61S-01A-11R-A28V-07	576	0	62	MALE	T3	N0	M0	III	G1
TCGA-HD-A6I0-01A-11R-A31N-07	210	0	56	MALE	T4	N1	NA	IV	G1
TCGA-IQ-7631-01A-11R-2081-07	1172	0	60	FEMALE	T2	N0	NA	II	G1
TCGA-IQ-A61J-01A-11R-A30B-07	1021	0	54	MALE	T2	N2	M0	IV	G1
TCGA-IQ-A6SH-01A-12R-A34R-07	471	0	55	MALE	T2	N1	M0	III	G1
TCGA-MT-A51X-01A-11R-A266-07	242	0	30	MALE	T1	N2	M0	IV	G1
TCGA-QK-A64Z-01A-11R-A30B-07	641	1	79	FEMALE	T4	NA	NA	IV	G1
TCGA-T2-A6WX-01A-12R-A34R-07	209	1	73	FEMALE	NA	NA	NA	NA	G1
TCGA-UF-A719-01A-12R-A34R-07	1663	0	54	MALE	T2	N0	M0	II	G1
TCGA-UF-A71A-01A-22R-A34R-07	86	1	67	MALE	T4	N2	M0	IV	G1
TCGA-UF-A7JC-01A-21R-A34R-07	546	1	42	MALE	T3	N2	M0	IV	G1
TCGA-4P-AA8J-01A-11R-A39I-07	102	0	66	MALE	T2	N2	NA	IV	G2
TCGA-BA-4075-01A-01R-1436-07	283	1	49	MALE	T3	N0	M0	III	G2
TCGA-BA-5557-01A-01R-1514-07	623	0	41	FEMALE	T1	N1	NA	III	G2
TCGA-BA-6872-01A-11R-1873-07	384	1	47	MALE	NA	NA	NA	NA	G2
TCGA-BA-6873-01A-11R-1873-07	122	0	28	MALE	T4	N2	NA	IV	G2
TCGA-BA-A6D8-01A-31R-A31N-07	850	0	59	MALE	T4	N2	M0	IV	G2
TCGA-BA-A6DD-01A-12R-A31N-07	173	1	44	MALE	T4	N2	M0	IV	G2
TCGA-BA-A6DE-01A-22R-A31N-07	440	0	70	FEMALE	T2	N0	M0	II	G2
TCGA-BA-A6DG-01A-21R-A30B-07	69	1	49	MALE	NA	NA	NA	NA	G2
TCGA-BB-4224-01A-01R-1436-07	278	0	52	MALE	T2	N2	NA	IV	G2
TCGA-BB-8601-01A-11R-2403-07	624	0	84	MALE	T3	N1	NA	III	G2
TCGA-BB-A5HU-01A-11R-A28V-07	782	0	47	MALE	T4	N2	M0	IV	G2
TCGA-BB-A5HZ-01A-21R-A28V-07	827	0	65	MALE	T4	N1	M0	IV	G2
TCGA-BB-A6UO-01A-12R-A34R-07	268	1	61	FEMALE	T4	N2	NA	IV	G2
TCGA-CN-4725-01A-01R-1436-07	1157	0	60	MALE	T2	N0	NA	II	G2
TCGA-CN-4726-01A-01R-1436-07	142	1	68	MALE	T3	N2	NA	IV	G2
TCGA-CN-4728-01A-01R-1436-07	1724	0	56	MALE	T3	N2	NA	IV	G2
TCGA-CN-4729-01A-01R-1436-07	392	0	73	MALE	T2	N1	NA	III	G2
TCGA-CN-4730-01A-01R-1436-07	817	0	62	MALE	T4	N1	NA	IV	G2
TCGA-CN-4734-01A-01R-1436-07	1690	0	70	MALE	T2	N0	NA	II	G2
TCGA-CN-4736-01A-01R-1436-07	395	1	70	FEMALE	T1	NA	NA	NA	G2
TCGA-CN-4737-01A-01R-1436-07	625	0	19	MALE	T2	N2	NA	IV	G2
TCGA-CN-4740-01A-01R-1436-07	839	1	79	FEMALE	T4	N0	M0	IV	G2
TCGA-CN-5358-01A-01R-1514-07	261	1	60	MALE	T2	N0	NA	II	G2
TCGA-CN-5359-01A-01R-1436-07	377	1	59	MALE	T4	N2	M0	IV	G2
TCGA-CN-5364-01A-01R-1436-07	493	1	55	MALE	T4	N2	M0	IV	G2
TCGA-CN-5367-01A-01R-1436-07	352	1	60	FEMALE	T4	N2	M0	IV	G2
TCGA-CN-6016-01A-11R-1686-07	1443	0	64	MALE	T4	N1	NA	IV	G2
TCGA-CN-6017-01A-11R-1686-07	853	1	55	MALE	T3	N2	NA	IV	G2
TCGA-CN-6018-01A-11R-1686-07	580	1	85	FEMALE	T4	N2	NA	IV	G2
TCGA-CN-6019-01A-11R-1686-07	1038	0	61	MALE	T4	N0	NA	IV	G2
TCGA-CN-6020-01A-11R-1686-07	205	1	58	MALE	T2	N1	NA	III	G2
TCGA-CN-6024-01A-11R-1686-07	337	1	66	MALE	T4	N2	M0	IV	G2
TCGA-CN-6994-01A-11R-1915-07	1183	0	67	MALE	T4	N0	NA	IV	G2
TCGA-CN-6995-01A-31R-2016-07	112	1	78	MALE	T4	N0	NA	IV	G2
TCGA-CN-6996-01A-11R-1915-07	530	1	58	FEMALE	T3	N2	NA	IV	G2
TCGA-CN-6998-01A-23R-2016-07	357	1	53	MALE	T3	N2	NA	IV	G2
TCGA-CN-A63V-01A-11R-A466-07	679	0	59	MALE	T4	N0	NA	IV	G2
TCGA-CQ-5324-01A-01R-1686-07	1593	0	59	MALE	T3	N0	NA	III	G2
TCGA-CQ-5325-01A-01R-1686-07	654	1	65	MALE	T1	N0	NA	I	G2
TCGA-CQ-5327-01A-01R-1686-07	1660	0	61	FEMALE	T3	N2	NA	IV	G2
TCGA-CQ-5329-01A-01R-1686-07	2143	0	46	FEMALE	T2	N0	NA	II	G2
TCGA-CQ-5331-01A-02R-1873-07	1399	0	73	FEMALE	T2	NA	NA	NA	G2
TCGA-CQ-5332-01A-01R-1686-07	317	1	87	MALE	T3	N0	NA	III	G2
TCGA-CQ-5334-01A-01R-1686-07	129	1	87	MALE	T3	N2	NA	IV	G2
TCGA-CQ-6218-01A-11R-1915-07	1253	0	52	FEMALE	T3	N2	NA	IV	G2
TCGA-CQ-6219-01A-11R-1915-07	479	1	50	FEMALE	T3	N2	NA	IV	G2
TCGA-CQ-6220-01A-11R-1915-07	985	1	69	MALE	T3	N0	NA	III	G2
TCGA-CQ-6222-01A-11R-1915-07	2016	0	63	MALE	T2	N2	NA	IV	G2
TCGA-CQ-6225-01A-11R-1915-07	403	1	65	MALE	T3	N0	NA	III	G2
TCGA-CQ-6227-01A-11R-1915-07	129	1	77	MALE	T3	N2	NA	IV	G2
TCGA-CQ-6228-01A-11R-1915-07	456	1	71	FEMALE	T1	N2	NA	IV	G2
TCGA-CQ-6229-01A-11R-1915-07	1179	0	61	MALE	T2	N0	NA	II	G2
TCGA-CQ-7065-01A-11R-2081-07	1628	0	40	MALE	T2	N0	NA	II	G2
TCGA-CQ-7068-01A-11R-2081-07	1309	0	80	FEMALE	T2	N0	NA	II	G2
TCGA-CQ-7071-01A-12R-A30B-07	1311	0	76	FEMALE	T2	N1	M0	III	G2
TCGA-CQ-A4C6-01A-11R-A24Z-07	1353	0	63	MALE	T2	N0	M0	II	G2
TCGA-CQ-A4C9-01A-11R-A24Z-07	707	0	56	MALE	T2	N1	M0	III	G2
TCGA-CQ-A4CB-01A-11R-A24Z-07	893	0	59	MALE	T1	N1	M0	III	G2
TCGA-CQ-A4CE-01A-11R-A266-07	897	0	76	FEMALE	T2	N0	M0	II	G2
TCGA-CQ-A4CG-01A-11R-A266-07	430	1	78	FEMALE	T3	N0	M0	III	G2
TCGA-CQ-A4CH-01A-11R-A266-07	379	1	58	MALE	T2	N0	M0	II	G2
TCGA-CR-6471-01A-11R-1873-07	1202	1	58	MALE	T4	N1	M0	IV	G2
TCGA-CR-6484-01A-11R-1873-07	354	0	67	FEMALE	T4	N2	M0	IV	G2
TCGA-CR-6488-01A-12R-2081-07	379	0	68	FEMALE	T2	N0	NA	II	G2
TCGA-CR-6491-01A-11R-1873-07	693	0	60	MALE	T4	N2	M0	IV	G2
TCGA-CR-6493-01A-11R-1873-07	282	1	69	MALE	T3	N2	NA	IV	G2
TCGA-CR-7365-01A-11R-2016-07	1191	0	60	MALE	T4	N0	M0	IV	G2
TCGA-CR-7368-01A-11R-2132-07	1245	0	54	MALE	T4	N1	M0	IV	G2
TCGA-CR-7369-01A-11R-2132-07	1090	1	59	MALE	T4	N2	M0	IV	G2
TCGA-CR-7373-01A-11R-2016-07	889	0	66	MALE	T4	N1	M0	IV	G2
TCGA-CR-7376-01A-11R-2132-07	972	0	83	MALE	T2	N1	M0	III	G2
TCGA-CR-7379-01A-11R-2016-07	1036	0	78	FEMALE	T4	N2	M0	IV	G2
TCGA-CR-7380-01A-11R-2016-07	606	1	58	MALE	T4	N0	NA	IV	G2
TCGA-CR-7382-01A-11R-2132-07	796	0	49	MALE	T2	N2	M0	IV	G2
TCGA-CR-7390-01A-11R-2016-07	1508	0	67	MALE	T4	N0	M0	IV	G2
TCGA-CR-7393-01A-11R-2016-07	993	0	26	MALE	T1	N1	M0	III	G2
TCGA-CR-7394-01A-11R-2016-07	1346	0	70	MALE	T4	N0	M0	IV	G2
TCGA-CR-7395-01A-11R-2016-07	930	0	80	FEMALE	T2	N0	M0	II	G2
TCGA-CR-7397-01A-11R-2016-07	754	0	44	MALE	T3	N2	M0	IV	G2
TCGA-CR-7401-01A-11R-2016-07	1077	0	64	MALE	T1	N0	M0	I	G2
TCGA-CV-5436-01A-01R-1514-07	584	1	65	MALE	T3	N2	NA	IV	G2
TCGA-CV-5970-01A-11R-1686-07	406	1	59	MALE	T4	N2	NA	IV	G2
TCGA-CV-5971-01A-11R-1686-07	701	0	60	MALE	T4	N2	NA	IV	G2
TCGA-CV-5976-01A-11R-1686-07	1478	0	50	MALE	T4	N2	NA	IV	G2
TCGA-CV-5977-01A-11R-1686-07	1840	0	66	MALE	T3	N2	NA	IV	G2
TCGA-CV-5979-01A-11R-1686-07	1315	0	26	MALE	T2	N2	NA	IV	G2
TCGA-CV-6003-01A-11R-1686-07	1665	0	50	FEMALE	T2	N1	NA	III	G2
TCGA-CV-6933-01A-11R-1915-07	2741	1	53	MALE	T3	N1	NA	III	G2
TCGA-CV-6934-01A-11R-1915-07	65	1	66	FEMALE	T3	N2	NA	IV	G2
TCGA-CV-6936-01A-11R-1915-07	166	1	68	MALE	T4	N2	NA	IV	G2
TCGA-CV-6937-01A-11R-2016-07	624	1	71	MALE	T2	N0	NA	II	G2
TCGA-CV-6940-01A-11R-1915-07	804	1	80	FEMALE	T2	N1	NA	III	G2
TCGA-CV-6941-01A-11R-1915-07	342	1	51	MALE	T3	N0	NA	III	G2
TCGA-CV-6945-01A-11R-1915-07	366	1	41	MALE	T4	N2	NA	IV	G2
TCGA-CV-6948-01A-11R-1915-07	1289	1	79	FEMALE	T4	N3	NA	IV	G2
TCGA-CV-6951-01A-11R-1915-07	915	1	57	MALE	T4	N2	NA	IV	G2
TCGA-CV-6954-01A-11R-1915-07	2002	1	59	MALE	T4	NA	NA	IV	G2
TCGA-CV-6956-01A-21R-2016-07	217	1	67	MALE	T3	N1	NA	III	G2
TCGA-CV-6959-01A-11R-1915-07	256	1	48	MALE	T3	N0	NA	III	G2
TCGA-CV-7090-01A-11R-2016-07	5252	0	39	MALE	T2	NA	NA	II	G2
TCGA-CV-7095-01A-21R-2016-07	572	1	87	FEMALE	T2	NA	NA	II	G2
TCGA-CV-7099-01A-41R-2016-07	243	1	85	FEMALE	T2	NA	NA	II	G2
TCGA-CV-7103-01A-21R-2016-07	1591	1	49	MALE	T2	N2	NA	IV	G2
TCGA-CV-7104-01A-11R-2016-07	393	1	61	FEMALE	T2	N2	NA	IV	G2
TCGA-CV-7180-01A-11R-2016-07	327	1	34	MALE	T2	NA	NA	II	G2
TCGA-CV-7238-01A-11R-2016-07	2727	0	69	FEMALE	T2	N0	NA	II	G2
TCGA-CV-7252-01A-11R-2016-07	151	1	62	FEMALE	T4	N0	NA	IV	G2
TCGA-CV-7253-01A-11R-2016-07	361	1	58	MALE	T4	N0	NA	IV	G2
TCGA-CV-7255-01A-11R-2016-07	64	1	32	FEMALE	T4	N0	NA	IV	G2
TCGA-CV-7407-01A-11R-2081-07	1081	1	67	FEMALE	T2	NA	NA	II	G2
TCGA-CV-7413-01A-11R-2081-07	294	1	74	FEMALE	T2	N0	NA	II	G2
TCGA-CV-7428-01A-11R-2132-07	1671	1	47	MALE	T4	N2	NA	IV	G2
TCGA-CV-7434-01A-11R-2132-07	218	1	64	MALE	T4	N1	NA	IV	G2
TCGA-CV-7435-01A-11R-2132-07	4680	1	57	FEMALE	T3	N2	NA	IV	G2
TCGA-CV-7446-01A-11R-2232-07	1093	1	66	MALE	T2	N2	NA	IV	G2
TCGA-CV-A45P-01A-11R-A24H-07	639	0	82	FEMALE	T1	N0	M0	I	G2
TCGA-CV-A45X-01A-21R-A24Z-07	198	1	47	MALE	T2	N2	M0	IV	G2
TCGA-CV-A464-01A-11R-A266-07	1722	0	48	MALE	T3	N0	M0	III	G2
TCGA-CV-A6JE-01A-11R-A31N-07	1075	0	78	MALE	NA	NA	NA	NA	G2
TCGA-CV-A6JO-01B-11R-A34R-07	197	1	69	MALE	T3	N2	M0	IV	G2
TCGA-CV-A6JT-01A-11R-A31N-07	852	0	65	MALE	T2	N0	M0	II	G2
TCGA-CV-A6JU-01A-11R-A31N-07	110	0	61	FEMALE	T4	N0	M0	IV	G2
TCGA-CV-A6JZ-01A-11R-A31N-07	714	0	68	MALE	T2	N0	M0	II	G2
TCGA-CX-7085-01A-21R-2016-07	321	0	77	FEMALE	T1	N0	NA	I	G2
TCGA-CX-7086-01A-11R-2081-07	573	0	53	MALE	T3	N1	NA	III	G2
TCGA-CX-7219-01A-11R-2016-07	1045	0	47	MALE	T4	N2	NA	IV	G2
TCGA-D6-6823-01A-11R-1915-07	701	0	50	MALE	T2	N0	NA	II	G2
TCGA-D6-6825-01A-21R-1915-07	491	0	73	MALE	T1	N0	NA	I	G2
TCGA-D6-8569-01A-11R-2403-07	770	0	52	MALE	T2	N0	M0	II	G2
TCGA-D6-A4Z9-01A-11R-A24Z-07	539	0	59	MALE	T2	N2	M0	IV	G2
TCGA-D6-A4ZB-01A-11R-A24Z-07	376	0	61	MALE	T3	N0	M0	III	G2
TCGA-D6-A6EM-01A-21R-A31N-07	232	0	65	FEMALE	T2	N1	M0	III	G2
TCGA-D6-A6EO-01A-11R-A31N-07	759	0	44	MALE	T4	N0	M0	IV	G2
TCGA-DQ-5624-01A-01R-1873-07	1778	0	43	FEMALE	NA	NA	NA	NA	G2
TCGA-DQ-5625-01A-01R-1873-07	1133	1	52	FEMALE	NA	NA	NA	NA	G2
TCGA-DQ-5630-01A-01R-1873-07	1030	0	73	MALE	NA	NA	NA	NA	G2
TCGA-DQ-7592-01A-11R-2081-07	1143	0	57	MALE	NA	NA	NA	NA	G2
TCGA-F7-A50J-01A-21R-A28V-07	947	0	67	FEMALE	T3	N0	M0	III	G2
TCGA-H7-7774-01A-21R-2081-07	407	0	75	FEMALE	T4	N0	NA	IV	G2
TCGA-H7-8502-01A-11R-2403-07	458	0	50	MALE	T4	N2	M0	IV	G2
TCGA-H7-A6C4-01A-11R-A30B-07	414	0	35	FEMALE	T2	N2	M0	IV	G2
TCGA-HD-7831-01A-11R-2132-07	667	0	74	MALE	T2	N2	NA	IV	G2
TCGA-HD-7832-01A-11R-2132-07	836	0	52	MALE	T4	N0	NA	IV	G2
TCGA-HD-8634-01A-11R-2403-07	385	1	51	FEMALE	T1	N0	NA	I	G2
TCGA-HD-8635-01A-11R-2403-07	695	0	61	FEMALE	T1	N1	NA	III	G2
TCGA-HD-A633-01A-11R-A28V-07	421	0	74	MALE	T4	N0	NA	IV	G2
TCGA-HD-A6HZ-01A-12R-A31N-07	111	0	79	FEMALE	T2	N1	NA	III	G2
TCGA-IQ-A61E-01A-22R-A30B-07	1147	0	55	FEMALE	T3	N0	NA	III	G2
TCGA-IQ-A61G-01A-11R-A30B-07	360	0	57	MALE	T4	N2	NA	IV	G2
TCGA-IQ-A61H-01A-11R-A30B-07	1138	0	76	MALE	T2	N0	NA	II	G2
TCGA-IQ-A6SG-01A-12R-A34R-07	579	0	61	FEMALE	T3	N0	M0	III	G2
TCGA-KU-A66T-01A-11R-A30B-07	552	0	53	FEMALE	T4	N0	NA	IV	G2
TCGA-MT-A67A-01A-11R-A30B-07	914	0	85	FEMALE	T1	N0	NA	I	G2
TCGA-MT-A67D-01A-31R-A30B-07	56	0	55	MALE	T2	N0	M0	II	G2
TCGA-MT-A67F-01A-11R-A30B-07	384	0	60	FEMALE	T4	N0	NA	IV	G2
TCGA-P3-A6T0-01A-12R-A34R-07	578	0	47	FEMALE	T4	N0	NA	IV	G2
TCGA-P3-A6T2-01A-11R-A34R-07	2298	0	45	MALE	T3	N2	NA	IV	G2
TCGA-P3-A6T3-01A-11R-A34R-07	577	1	49	MALE	T3	N2	NA	IV	G2
TCGA-P3-A6T4-01A-11R-A34R-07	62	1	54	MALE	T4	N1	NA	IV	G2
TCGA-P3-A6T7-01A-11R-A34R-07	487	1	55	MALE	T3	N2	NA	IV	G2
TCGA-QK-A652-01A-11R-A30B-07	645	0	60	MALE	T1	N1	NA	III	G2
TCGA-QK-A6IG-01A-11R-A31N-07	222	1	69	MALE	T2	N1	M0	III	G2
TCGA-QK-A6II-01A-11R-A31N-07	284	1	52	MALE	T4	N2	M0	IV	G2
TCGA-QK-A6VB-01A-12R-A34R-07	641	0	66	MALE	T4	N0	M0	IV	G2
TCGA-QK-A8Z9-01B-11R-A39I-07	449	1	56	MALE	T4	N2	M0	IV	G2
TCGA-QK-AA3K-01A-11R-A39I-07	253	0	60	MALE	T3	N2	NA	IV	G2
TCGA-RS-A6TO-01A-32R-A34R-07	387	1	82	FEMALE	T4	N2	M0	IV	G2
TCGA-T2-A6WZ-01A-21R-A34R-07	484	1	53	MALE	T3	N2	NA	NA	G2
TCGA-UF-A7JA-01A-12R-A34R-07	2265	0	66	FEMALE	T4	N1	M0	IV	G2
TCGA-UF-A7JO-01A-11R-A34R-07	631	1	79	FEMALE	T4	N0	M0	IV	G2
TCGA-UF-A7JS-01A-11R-A34R-07	680	1	59	MALE	T4	N2	M0	IV	G2
TCGA-UP-A6WW-01A-12R-A34R-07	518	0	58	MALE	NA	NA	NA	NA	G2
TCGA-WA-A7GZ-01A-11R-A34R-07	625	1	58	MALE	T2	N0	NA	NA	G2
TCGA-BA-4074-01A-01R-1436-07	462	1	69	MALE	T2	N2	M0	IV	G3
TCGA-BA-5556-01A-01R-1514-07	725	0	58	FEMALE	T2	N0	NA	II	G3
TCGA-CN-4731-01A-01R-1436-07	998	1	63	FEMALE	T4	N2	NA	IV	G3
TCGA-CN-4733-01A-02R-1873-07	1586	0	61	MALE	T1	N1	NA	III	G3
TCGA-CN-4742-01A-02R-1514-07	397	1	48	FEMALE	T4	N2	M0	IV	G3
TCGA-CN-5369-01A-01R-1436-07	380	1	90	FEMALE	T4	N0	M0	IV	G3
TCGA-CN-5370-01A-01R-2016-07	259	1	78	MALE	T3	N1	M0	III	G3
TCGA-CN-A642-01A-12R-A30B-07	82	1	57	MALE	T4	N3	M0	IV	G3
TCGA-CQ-5330-01A-01R-1686-07	1897	0	69	FEMALE	T3	N2	NA	IV	G3
TCGA-CQ-5333-01A-01R-2403-07	341	1	74	MALE	T2	N0	NA	II	G3
TCGA-CQ-6221-01A-11R-2081-07	1000	0	79	MALE	T2	NA	NA	NA	G3
TCGA-CQ-6224-01A-11R-1915-07	1721	0	52	MALE	T2	N2	NA	IV	G3
TCGA-CQ-7072-01A-21R-A30B-07	2359	0	51	MALE	T2	N0	M0	II	G3
TCGA-CQ-A4C7-01A-11R-A24Z-07	353	1	88	MALE	T3	N1	M0	III	G3
TCGA-CQ-A4CD-01A-21R-A24Z-07	1022	0	69	MALE	T4	N0	M0	IV	G3
TCGA-CQ-A4CI-01A-11R-A266-07	950	0	73	MALE	T2	N1	M0	III	G3
TCGA-CR-6492-01A-12R-2081-07	479	0	78	MALE	T2	N1	M0	III	G3
TCGA-CR-7377-01A-11R-2016-07	279	1	58	MALE	T4	N2	M0	IV	G3
TCGA-CV-5442-01A-01R-1514-07	2327	0	76	FEMALE	T4	N2	NA	IV	G3
TCGA-CV-5966-01A-11R-1686-07	545	1	63	FEMALE	T4	N1	NA	IV	G3
TCGA-CV-5973-01A-11R-1686-07	2641	0	62	FEMALE	T3	N1	NA	III	G3
TCGA-CV-6433-01A-11R-1686-07	641	0	57	MALE	T2	N0	NA	II	G3
TCGA-CV-6441-01A-11R-1686-07	292	1	60	MALE	T3	N0	NA	III	G3
TCGA-CV-6939-01A-11R-1915-07	666	1	60	MALE	T4	N2	NA	IV	G3
TCGA-CV-6942-01A-21R-2016-07	4282	0	73	FEMALE	T2	NA	NA	II	G3
TCGA-CV-6955-01A-11R-2016-07	334	1	74	FEMALE	T2	NA	NA	II	G3
TCGA-CV-6960-01A-41R-2016-07	862	1	49	MALE	T3	N0	NA	III	G3
TCGA-CV-6961-01A-21R-1915-07	76	1	61	MALE	T2	N0	NA	II	G3
TCGA-CV-7091-01A-11R-2016-07	3381	0	54	MALE	T1	N0	NA	I	G3
TCGA-CV-7097-01A-11R-2016-07	385	1	53	MALE	T2	NA	NA	II	G3
TCGA-CV-7100-01A-11R-2016-07	274	1	66	MALE	T2	N1	NA	III	G3
TCGA-CV-7102-01A-11R-2016-07	56	1	76	FEMALE	T3	N2	NA	IV	G3
TCGA-CV-7178-01A-21R-2016-07	2166	1	64	FEMALE	T4	N2	NA	IV	G3
TCGA-CV-7235-01A-11R-2016-07	2347	0	67	MALE	T2	N0	NA	II	G3
TCGA-CV-7236-01A-11R-2016-07	144	1	77	FEMALE	T3	N2	NA	IV	G3
TCGA-CV-7254-01A-11R-2016-07	1459	1	55	MALE	T2	NA	NA	II	G3
TCGA-CV-7429-01A-11R-2132-07	107	1	55	MALE	T4	N2	NA	IV	G3
TCGA-CV-7438-01A-21R-2132-07	194	1	87	FEMALE	T1	NA	NA	I	G3
TCGA-CV-A45T-01A-11R-A24H-07	4856	1	64	FEMALE	T1	N0	M0	II	G3
TCGA-CV-A6JD-01A-11R-A31N-07	182	1	82	FEMALE	NA	NA	NA	NA	G3
TCGA-CV-A6K0-01B-21R-A31N-07	606	0	58	MALE	T1	N0	M0	I	G3
TCGA-CX-A4AQ-01A-11R-A24Z-07	1555	0	56	MALE	T2	N2	M0	IV	G3
TCGA-D6-6515-01A-21R-1873-07	403	1	82	FEMALE	T2	N0	NA	II	G3
TCGA-D6-A6EN-01A-11R-A31N-07	687	0	71	MALE	T2	N1	M0	III	G3
TCGA-DQ-5631-01A-01R-1873-07	548	1	52	MALE	NA	NA	NA	NA	G3
TCGA-DQ-7588-01A-11R-2081-07	427	1	66	MALE	NA	NA	NA	NA	G3
TCGA-F7-A624-01A-22R-A30B-07	378	0	73	MALE	T2	NA	M0	II	G3
TCGA-HL-7533-01A-11R-2232-07	1057	0	65	MALE	NA	NA	NA	NA	G3
TCGA-KU-A6H8-01A-21R-A34R-07	327	1	41	MALE	T2	N2	M0	IV	G3
TCGA-MT-A7BN-01A-12R-A34R-07	469	0	74	MALE	NA	NA	NA	IV	G3
TCGA-P3-A5QA-01A-11R-A28V-07	2182	0	41	MALE	T1	NA	NA	I	G3
TCGA-P3-A6T8-01A-11R-A34R-07	400	0	54	MALE	T4	N2	NA	IV	G3
TCGA-QK-A6IJ-01A-11R-A31N-07	387	0	71	MALE	T2	N1	M0	III	G3
TCGA-T3-A92N-01A-11R-A39I-07	95	1	79	MALE	T2	N2	NA	IV	G3
TCGA-UF-A71E-01A-31R-A34R-07	1504	1	63	MALE	T4	N0	M0	IV	G3
TCGA-UF-A7JD-01A-11R-A34R-07	739	1	71	MALE	T4	N2	M0	IV	G3
TCGA-UF-A7JT-01A-11R-A34R-07	993	1	72	FEMALE	T4	N0	M0	IV	G3
TCGA-WA-A7H4-01A-21R-A34R-07	443	0	69	MALE	T2	N0	NA	II	G3
TCGA-CV-7416-01A-11R-2081-07	763	1	29	FEMALE	T4	NA	NA	IV	NA
TCGA-CV-7568-01A-11R-2232-07	927	1	48	FEMALE	T4	NA	NA	IV	NA
TCGA-H7-8501-01A-11R-2403-07	461	0	54	MALE	T4	N1	M0	IV	NA
TCGA-QK-A8Z7-01A-11R-A39I-07	392	0	59	MALE	T4	N2	M0	IV	NA
